# Supplementary material for: Discovery of a New Chalcone-Trimethoxycinnamide Hybrid with Antimitotic Effect: Design, Synthesis, and Structure—Activity Relationship Studies
Source: Pharmaceuticals (Basel). 2023 Jun 14;16(6):879. doi: 10.3390/ph16060879 (PMC10303900; doi:10.3390/ph16060879)
Supplement: Supplementary file 1 [file pharmaceuticals-16-00879-s001.zip]

Archive with 1 entries (1 files):
- pharmaceuticals-2388054-supplementary.pdf
